# Supplementary material for: Evaluation of stirring time through a rumen simulation technique: Influences on rumen fermentation and bacterial community
Source: Front Microbiol. 2023 Mar 3;14:1103222. doi: 10.3389/fmicb.2023.1103222 (PMC10026382; doi:10.3389/fmicb.2023.1103222)
Supplement: Supplementary file 1 [file Table_1.XLSX]

## Sheet: Sheet1
Sample name	OTU number	Seqs number	ACE	Chao1	Simpson	Shannon	PD_whole_tree	Coverage	Raw CCS	Clean CCS	Effective CCS	AvgLen(bp)	Effective(%)
CS-1	136	5412	147.474	154.071	0.8324	3.9214	11.0757	0.9958	13045	12828	12708	1466	97.42
CS-2	100	5625	123.016	112.65	0.8141	3.5528	8.8172	0.9959	13018	12724	12653	1467	97.2
CS-3	139	4401	143.586	143.714	0.9403	5.0306	11.2072	0.9973	13005	12876	12785	1466	98.31
IS1-1	125	4907	138.643	137.833	0.8844	4.1301	10.5915	0.9955	12976	12793	12712	1466	97.97
IS1-2	124	4783	136.824	137.125	0.8917	4.2397	10.1212	0.9956	12884	12724	12675	1467	98.38
IS1-3	117	5454	140.612	138	0.8591	3.7869	9.8291	0.9949	12946	12775	12709	1467	98.17
IS2-1	141	4087	155.784	158.25	0.9378	4.9103	11.0267	0.9941	13042	12894	12809	1467	98.21
IS2-2	120	3966	135.69	132.65	0.9294	4.6292	10.1559	0.9942	12971	12732	12660	1468	97.6
IS2-3	114	4446	126.344	135	0.833	3.977	9.7672	0.9953	12984	12845	12772	1468	98.37
