# Supplementary material for: Evaluation of stirring time through a rumen simulation technique: Influences on rumen fermentation and bacterial community
Source: Front Microbiol. 2023 Mar 3;14:1103222. doi: 10.3389/fmicb.2023.1103222 (PMC10026382; doi:10.3389/fmicb.2023.1103222)
Supplement: Supplementary file 2 [file Table_2.XLSX]

## Sheet: Sheet1
Sample name	Kindom	Phylum	Class	Order	Family	Genus	Species
CS-1	1	7	12	23	37	50	60
CS-2	1	6	10	20	30	41	51
CS-3	1	7	12	22	35	49	60
IS1-1	1	7	12	21	32	44	54
IS1-2	1	7	12	19	31	44	55
IS1-3	1	7	12	20	29	42	51
IS2-1	1	7	12	22	34	47	57
IS2-2	1	6	11	22	34	43	52
IS2-3	1	7	12	22	30	41	48
Total	1	8	12	23	38	58	85
