# Supplementary material for: Evaluation of stirring time through a rumen simulation technique: Influences on rumen fermentation and bacterial community
Source: Front Microbiol. 2023 Mar 3;14:1103222. doi: 10.3389/fmicb.2023.1103222 (PMC10026382; doi:10.3389/fmicb.2023.1103222)
Supplement: Supplementary file 3 [file Table_3.XLSX]

## Sheet: Sheet1
OTU_ID	CS	IS1	IS2	Taxonomy
OTU1	1590	1689	1494	k__Bacteria; p__Proteobacteria; c__Gammaproteobacteria; o__Enterobacterales; f__Succinivibrionaceae; g__Ruminobacter; s__Ruminobacter_amylophilus
OTU10	93	57	34	k__Bacteria; p__Verrucomicrobiota; c__Omnitrophia; o__Omnitrophales; f__Omnitrophaceae; g__Candidatus_Omnitrophus; s__unclassified_Candidatus_Omnitrophus
OTU101	12	12	4	k__Bacteria; p__Verrucomicrobiota; c__Kiritimatiellae; o__WCHB1_41; f__uncultured_rumen_bacterium; g__uncultured_rumen_bacterium; s__uncultured_rumen_bacterium
OTU102	6	1	2	k__Bacteria; p__Firmicutes; c__Clostridia; o__Clostridia_UCG_014; f__uncultured_Acetivibrio_sp.; g__uncultured_Acetivibrio_sp.; s__uncultured_Acetivibrio_sp.
OTU103	38	25	13	k__Bacteria; p__Verrucomicrobiota; c__Kiritimatiellae; o__WCHB1_41; f__uncultured_rumen_bacterium; g__uncultured_rumen_bacterium; s__uncultured_rumen_bacterium
OTU104	4	4	7	k__Bacteria; p__Firmicutes; c__Bacilli; o__Acholeplasmatales; f__Acholeplasmataceae; g__Anaeroplasma; s__Anaeroplasma_abactoclasticum
OTU105	49	39	32	k__Bacteria; p__Bacteroidota; c__Bacteroidia; o__Bacteroidales; f__Rikenellaceae; g__Rikenellaceae_RC9_gut_group; s__unclassified_Rikenellaceae_RC9_gut_group
OTU106	669	727	352	k__Bacteria; p__Bacteroidota; c__Bacteroidia; o__Bacteroidales; f__Rikenellaceae; g__Rikenellaceae_RC9_gut_group; s__Bacteroidetes_bacterium_CA45
OTU107	5	5	9	k__Bacteria; p__Firmicutes; c__Clostridia; o__Christensenellales; f__Christensenellaceae; g__Christensenellaceae_R_7_group; s__unclassified_Christensenellaceae_R_7_group
OTU108	9	6	7	k__Bacteria; p__Firmicutes; c__Bacilli; o__RF39; f__uncultured_rumen_bacterium; g__uncultured_rumen_bacterium; s__uncultured_rumen_bacterium
OTU109	35	28	20	k__Bacteria; p__Bacteroidota; c__Bacteroidia; o__Bacteroidales; f__Rikenellaceae; g__Rikenellaceae_RC9_gut_group; s__unclassified_Rikenellaceae_RC9_gut_group
OTU11	43	39	6	k__Bacteria; p__Elusimicrobiota; c__Endomicrobia; o__Endomicrobiales; f__Endomicrobiaceae; g__Endomicrobium; s__uncultured_rumen_bacterium
OTU110	19	22	15	k__Bacteria; p__Bacteroidota; c__Bacteroidia; o__Bacteroidales; f__Rikenellaceae; g__Rikenellaceae_RC9_gut_group; s__uncultured_rumen_bacterium
OTU111	8	9	6	k__Bacteria; p__Bacteroidota; c__Bacteroidia; o__Bacteroidales; f__Prevotellaceae; g__Prevotella; s__Prevotella_bacterium_NE3005
OTU114	9	15	12	k__Bacteria; p__Bacteroidota; c__Bacteroidia; o__Bacteroidales; f__Rikenellaceae; g__Rikenellaceae_RC9_gut_group; s__unclassified_Rikenellaceae_RC9_gut_group
OTU115	68	71	41	k__Bacteria; p__Bacteroidota; c__Bacteroidia; o__Bacteroidales; f__Rikenellaceae; g__Rikenellaceae_RC9_gut_group; s__unclassified_Rikenellaceae_RC9_gut_group
OTU116	12	6	5	k__Bacteria; p__Firmicutes; c__Clostridia; o__Lachnospirales; f__Lachnospiraceae; g__Lachnospiraceae_XPB1014_group; s__Lachnospiraceae_XPB1014_group_bacterium_V9D2009
OTU117	4	2	1	k__Bacteria; p__Firmicutes; c__Clostridia; o__Lachnospirales; f__Lachnospiraceae; g__Lachnospiraceae_NK4A136_group; s__Lachnospiraceae_bacterium_NK4A179
OTU118	3	7	1	k__Bacteria; p__Firmicutes; c__Clostridia; o__Oscillospirales; f__Hungateiclostridiaceae; g__Ruminiclostridium; s__unclassified_Ruminiclostridium
OTU119	7	1	1	k__Bacteria; p__Firmicutes; c__Bacilli; o__Erysipelotrichales; f__Erysipelatoclostridiaceae; g__UCG_004; s__uncultured_rumen_bacterium
OTU12	1462	1626	1008	k__Bacteria; p__Bacteroidota; c__Bacteroidia; o__Bacteroidales; f__Rikenellaceae; g__Rikenellaceae_RC9_gut_group; s__Bacteroidales_bacterium_P13
OTU120	1	5	2	k__Bacteria; p__Bacteroidota; c__Bacteroidia; o__Bacteroidales; f__Prevotellaceae; g__Prevotellaceae_UCG_001; s__uncultured_rumen_bacterium
OTU121	9	4	31	k__Bacteria; p__Bacteroidota; c__Bacteroidia; o__Bacteroidales; f__Prevotellaceae; g__Prevotella; s__Prevotella_ruminicola
OTU122	2	3	2	k__Bacteria; p__Patescibacteria; c__Saccharimonadia; o__Saccharimonadales; f__Saccharimonadaceae; g__Candidatus_Saccharimonas; s__unclassified_Candidatus_Saccharimonas
OTU123	772	832	455	k__Bacteria; p__Bacteroidota; c__Bacteroidia; o__Bacteroidales; f__Rikenellaceae; g__Rikenellaceae_RC9_gut_group; s__Bacteroidales_bacterium_P13
OTU124	1	2	5	k__Bacteria; p__Firmicutes; c__Clostridia; o__Lachnospirales; f__Lachnospiraceae; g__Butyrivibrio; s__Butyrivibrio_fibrisolvens
OTU125	10	5	0	k__Bacteria; p__Verrucomicrobiota; c__Kiritimatiellae; o__WCHB1_41; f__unidentified_rumen_bacterium_RFP12; g__unclassified_unidentified_rumen_bacterium_RFP12; s__unclassified_unidentified_rumen_bacterium_RFP12
OTU126	1	4	8	k__Bacteria; p__Firmicutes; c__Bacilli; o__RF39; f__uncultured_rumen_bacterium; g__uncultured_rumen_bacterium; s__uncultured_rumen_bacterium
OTU127	6	3	2	k__Bacteria; p__Bacteroidota; c__Bacteroidia; o__Bacteroidales; f__Prevotellaceae; g__Prevotella; s__unclassified_Prevotella
OTU128	4	3	1	k__Bacteria; p__Firmicutes; c__Clostridia; o__Oscillospirales; f__UCG_010; g__uncultured_rumen_bacterium; s__uncultured_rumen_bacterium
OTU129	38	9	6	k__Bacteria; p__Bacteroidota; c__Bacteroidia; o__Bacteroidales; f__Prevotellaceae; g__Prevotella; s__Prevotella_bacterium_AC2032
OTU13	63	36	148	k__Bacteria; p__Bacteroidota; c__Bacteroidia; o__Bacteroidales; f__Prevotellaceae; g__Prevotella; s__Prevotella_bacterium_NE3005
OTU130	3	1	2	k__Bacteria; p__Firmicutes; c__Clostridia; o__Peptostreptococcales_Tissierellales; f__Anaerovoracaceae; g__Anaerovorax; s__uncultured_rumen_bacterium
OTU132	18	5	0	k__Bacteria; p__Firmicutes; c__Bacilli; o__Lactobacillales; f__Lactobacillaceae; g__Lactiplantibacillus; s__Lactiplantibacillus_plantarum
OTU133	3	2	2	k__Bacteria; p__Firmicutes; c__Bacilli; o__RF39; f__uncultured_rumen_bacterium; g__uncultured_rumen_bacterium; s__uncultured_rumen_bacterium
OTU134	14	1	8	k__Bacteria; p__Firmicutes; c__Bacilli; o__RF39; f__uncultured_rumen_bacterium; g__uncultured_rumen_bacterium; s__uncultured_rumen_bacterium
OTU135	8	6	3	k__Bacteria; p__Firmicutes; c__Bacilli; o__RF39; f__uncultured_rumen_bacterium; g__uncultured_rumen_bacterium; s__uncultured_rumen_bacterium
OTU136	6	1	9	k__Bacteria; p__Spirochaetota; c__Spirochaetia; o__Spirochaetales; f__Spirochaetaceae; g__Treponema; s__uncultured_rumen_bacterium
OTU137	3	0	5	k__Bacteria; p__Firmicutes; c__Clostridia; o__Lachnospirales; f__Lachnospiraceae; g__Herbinix; s__Clostridium_sp._Marseille_P299
OTU138	8	10	5	k__Bacteria; p__Proteobacteria; c__Gammaproteobacteria; o__Enterobacterales; f__Succinivibrionaceae; g__Succinivibrio; s__Succinivibrio_dextrinosolvens
OTU14	26	44	51	k__Bacteria; p__Firmicutes; c__Clostridia; o__Oscillospirales; f__Ruminococcaceae; g__Ruminococcus; s__Ruminococcus_flavefaciens
OTU140	1	3	3	k__Bacteria; p__Firmicutes; c__Bacilli; o__RF39; f__uncultured_rumen_bacterium; g__uncultured_rumen_bacterium; s__uncultured_rumen_bacterium
OTU141	3	5	1	k__Bacteria; p__Firmicutes; c__Clostridia; o__Lachnospirales; f__Lachnospiraceae; g__probable_genus_10; s__probable_genus_10_bacterium_YAB2006
OTU142	34	25	12	k__Bacteria; p__Bacteroidota; c__Bacteroidia; o__Bacteroidales; f__Muribaculaceae; g__uncultured_rumen_bacterium; s__uncultured_rumen_bacterium
OTU143	5	6	0	k__Bacteria; p__Firmicutes; c__Bacilli; o__RF39; f__uncultured_rumen_bacterium; g__uncultured_rumen_bacterium; s__uncultured_rumen_bacterium
OTU145	5	10	12	k__Bacteria; p__Firmicutes; c__Clostridia; o__Oscillospirales; f__Hungateiclostridiaceae; g__Saccharofermentans; s__uncultured_rumen_bacterium
OTU146	1	4	36	k__Bacteria; p__Firmicutes; c__Clostridia; o__Lachnospirales; f__Lachnospiraceae; g__Lachnoclostridium; s__Candidatus_Dorea_massiliensis_AP6
OTU147	4	4	11	k__Bacteria; p__Bacteroidota; c__Bacteroidia; o__Bacteroidales; f__Rikenellaceae; g__Rikenellaceae_RC9_gut_group; s__unclassified_Rikenellaceae_RC9_gut_group
OTU148	9	10	20	k__Bacteria; p__Firmicutes; c__Clostridia; o__Oscillospirales; f__Oscillospiraceae; g__Oscillibacter; s__Lactobacillales_bacterium_DJF_B280
OTU149	31	38	46	k__Bacteria; p__Firmicutes; c__Clostridia; o__Christensenellales; f__Christensenellaceae; g__Christensenellaceae_R_7_group; s__Christensenellaceae_R_7_group_bacterium_LC2020
OTU15	178	158	202	k__Bacteria; p__Bacteroidota; c__Bacteroidia; o__Bacteroidales; f__Rikenellaceae; g__Rikenellaceae_RC9_gut_group; s__Rikenellaceae_RC9_gut_group_bacterium_WCE2004
OTU150	1	4	3	k__Bacteria; p__Firmicutes; c__Clostridia; o__Clostridia_UCG_014; f__uncultured_rumen_bacterium; g__uncultured_rumen_bacterium; s__uncultured_rumen_bacterium
OTU151	27	31	26	k__Bacteria; p__Bacteroidota; c__Bacteroidia; o__Bacteroidales; f__Prevotellaceae; g__Prevotellaceae_UCG_001; s__Prevotellaceae_UCG_001_bacterium_P3
OTU152	11	3	9	k__Bacteria; p__Firmicutes; c__Clostridia; o__Lachnospirales; f__Lachnospiraceae; g__Lachnospiraceae_AC2044_group; s__Lachnospiraceae_AC2044_group_bacterium_ND2007
OTU153	1	1	7	k__Bacteria; p__Firmicutes; c__Bacilli; o__Erysipelotrichales; f__Erysipelotrichaceae; g__Solobacterium; s__Solobacterium_moorei
OTU154	0	1	5	k__Bacteria; p__Patescibacteria; c__Saccharimonadia; o__Saccharimonadales; f__Saccharimonadaceae; g__Candidatus_Saccharimonas; s__uncultured_rumen_bacterium
OTU156	7	3	11	k__Bacteria; p__Firmicutes; c__Clostridia; o__Lachnospirales; f__Lachnospiraceae; g__Butyrivibrio; s__Butyrivibrio_fibrisolvens
OTU157	0	3	5	k__Bacteria; p__Patescibacteria; c__Saccharimonadia; o__Saccharimonadales; f__Saccharimonadaceae; g__Candidatus_Saccharimonas; s__uncultured_rumen_bacterium
OTU158	1	0	25	k__Bacteria; p__Bacteroidota; c__Bacteroidia; o__Bacteroidales; f__F082; g__uncultured_rumen_bacterium; s__uncultured_rumen_bacterium
OTU159	4	0	5	k__Bacteria; p__Firmicutes; c__Bacilli; o__Erysipelotrichales; f__Erysipelotrichaceae; g__Solobacterium; s__Solobacterium_moorei
OTU16	18	18	12	k__Bacteria; p__Firmicutes; c__Bacilli; o__RF39; f__uncultured_rumen_bacterium; g__uncultured_rumen_bacterium; s__uncultured_rumen_bacterium
OTU160	3	2	13	k__Bacteria; p__Bacteroidota; c__Bacteroidia; o__Bacteroidales; f__Rikenellaceae; g__Rikenellaceae_RC9_gut_group; s__uncultured_rumen_bacterium
OTU161	2	5	9	k__Bacteria; p__Firmicutes; c__Clostridia; o__Lachnospirales; f__Lachnospiraceae; g__Lachnospiraceae_AC2044_group; s__Lachnospiraceae_bacterium_RM44
OTU162	2	3	10	k__Bacteria; p__Firmicutes; c__Clostridia; o__Clostridia_UCG_014; f__unclassified_Clostridia_UCG_014; g__unclassified_Clostridia_UCG_014; s__unclassified_Clostridia_UCG_014
OTU164	1	0	9	k__Bacteria; p__Firmicutes; c__Clostridia; o__Oscillospirales; f__Ruminococcaceae; g__Ruminococcus; s__Ruminococcus_flavefaciens
OTU165	2	1	6	k__Bacteria; p__Firmicutes; c__Bacilli; o__RF39; f__uncultured_rumen_bacterium; g__uncultured_rumen_bacterium; s__uncultured_rumen_bacterium
OTU17	785	813	540	k__Bacteria; p__Bacteroidota; c__Bacteroidia; o__Bacteroidales; f__Rikenellaceae; g__Rikenellaceae_RC9_gut_group; s__rumen_bacterium_R_23
OTU18	12	13	11	k__Bacteria; p__Firmicutes; c__Bacilli; o__RF39; f__uncultured_rumen_bacterium; g__uncultured_rumen_bacterium; s__uncultured_rumen_bacterium
OTU19	23	23	8	k__Bacteria; p__Firmicutes; c__Bacilli; o__Izemoplasmatales; f__unidentified_rumen_bacterium_RFN82; g__unclassified_unidentified_rumen_bacterium_RFN82; s__unclassified_unidentified_rumen_bacterium_RFN82
OTU2	4694	4019	1025	k__Bacteria; p__Proteobacteria; c__Gammaproteobacteria; o__Enterobacterales; f__Succinivibrionaceae; g__Succinivibrionaceae_UCG_002; s__unclassified_Succinivibrionaceae_UCG_002
OTU20	60	55	45	k__Bacteria; p__Bacteroidota; c__Bacteroidia; o__Bacteroidales; f__Rikenellaceae; g__Rikenellaceae_RC9_gut_group; s__unclassified_Rikenellaceae_RC9_gut_group
OTU21	99	80	127	k__Bacteria; p__Firmicutes; c__Negativicutes; o__Veillonellales_Selenomonadales; f__Selenomonadaceae; g__Veillonellaceae_UCG_001; s__unclassified_Veillonellaceae_UCG_001
OTU22	40	34	48	k__Bacteria; p__Bacteroidota; c__Bacteroidia; o__Bacteroidales; f__Rikenellaceae; g__Rikenellaceae_RC9_gut_group; s__Rikenellaceae_RC9_gut_group_bacterium_WCE2004
OTU23	12	15	11	k__Bacteria; p__Firmicutes; c__Clostridia; o__Clostridia_UCG_014; f__uncultured_rumen_bacterium; g__uncultured_rumen_bacterium; s__uncultured_rumen_bacterium
OTU24	39	30	35	k__Bacteria; p__Bacteroidota; c__Bacteroidia; o__Bacteroidales; f__Muribaculaceae; g__uncultured_rumen_bacterium; s__uncultured_rumen_bacterium
OTU25	42	33	1	k__Bacteria; p__Firmicutes; c__Clostridia; o__Oscillospirales; f__Ruminococcaceae; g__Incertae_Sedis; s__[Clostridium]_sporosphaeroides
OTU26	13	11	46	k__Bacteria; p__Proteobacteria; c__Gammaproteobacteria; o__Enterobacterales; f__Succinivibrionaceae; g__Succinivibrio; s__Trichuris_trichiura__human_whipworm
OTU27	11	13	16	k__Bacteria; p__Patescibacteria; c__Gracilibacteria; o__Absconditabacteriales__SR1; f__uncultured_rumen_bacterium; g__uncultured_rumen_bacterium; s__uncultured_rumen_bacterium
OTU28	12	25	48	k__Bacteria; p__Bacteroidota; c__Bacteroidia; o__Bacteroidales; f__Bacteroidales_BS11_gut_group; g__unclassified_Bacteroidales_BS11_gut_group; s__unclassified_Bacteroidales_BS11_gut_group
OTU29	7	4	7	k__Bacteria; p__Firmicutes; c__Bacilli; o__RF39; f__unidentified_rumen_bacterium_RF39; g__unclassified_unidentified_rumen_bacterium_RF39; s__unclassified_unidentified_rumen_bacterium_RF39
OTU3	1117	1645	2535	k__Bacteria; p__Proteobacteria; c__Gammaproteobacteria; o__Enterobacterales; f__Succinivibrionaceae; g__Ruminobacter; s__Ruminobacter_amylophilus
OTU30	16	27	10	k__Bacteria; p__Firmicutes; c__Clostridia; o__Oscillospirales; f__Hungateiclostridiaceae; g__Saccharofermentans; s__Saccharofermentans_bacterium_AC2037
OTU31	11	13	24	k__Bacteria; p__Patescibacteria; c__Saccharimonadia; o__Saccharimonadales; f__Saccharimonadaceae; g__Candidatus_Saccharimonas; s__uncultured_rumen_bacterium
OTU32	37	43	64	k__Bacteria; p__Firmicutes; c__Bacilli; o__RF39; f__uncultured_rumen_bacterium; g__uncultured_rumen_bacterium; s__uncultured_rumen_bacterium
OTU33	4	19	12	k__Bacteria; p__Patescibacteria; c__Gracilibacteria; o__Absconditabacteriales__SR1; f__uncultured_rumen_bacterium; g__uncultured_rumen_bacterium; s__uncultured_rumen_bacterium
OTU34	93	44	72	k__Bacteria; p__Bacteroidota; c__Bacteroidia; o__Bacteroidales; f__Prevotellaceae; g__Prevotella; s__Prevotella_bacterium_NE3005
OTU35	20	27	26	k__Bacteria; p__Bacteroidota; c__Bacteroidia; o__Bacteroidales; f__Bacteroidales_BS11_gut_group; g__uncultured_rumen_bacterium; s__uncultured_rumen_bacterium
OTU36	7	2	8	k__Bacteria; p__Firmicutes; c__Clostridia; o__Clostridia_UCG_014; f__uncultured_Lactococcus_sp.; g__uncultured_Lactococcus_sp.; s__uncultured_Lactococcus_sp.
OTU37	13	4	1	k__Bacteria; p__Firmicutes; c__Bacilli; o__RF39; f__uncultured_rumen_bacterium; g__uncultured_rumen_bacterium; s__uncultured_rumen_bacterium
OTU38	32	23	148	k__Bacteria; p__Bacteroidota; c__Bacteroidia; o__Bacteroidales; f__Prevotellaceae; g__Prevotella; s__Prevotella_ruminicola
OTU39	454	539	317	k__Bacteria; p__Bacteroidota; c__Bacteroidia; o__Bacteroidales; f__Rikenellaceae; g__Rikenellaceae_RC9_gut_group; s__unclassified_Rikenellaceae_RC9_gut_group
OTU4	19	37	37	k__Bacteria; p__Patescibacteria; c__Gracilibacteria; o__Absconditabacteriales__SR1; f__unclassified_Absconditabacteriales__SR1; g__unclassified_Absconditabacteriales__SR1; s__unclassified_Absconditabacteriales__SR1
OTU40	53	63	126	k__Bacteria; p__Bacteroidota; c__Bacteroidia; o__Bacteroidales; f__Rikenellaceae; g__Rikenellaceae_RC9_gut_group; s__uncultured_rumen_bacterium
OTU41	14	12	12	k__Bacteria; p__Bacteroidota; c__Bacteroidia; o__Bacteroidales; f__Muribaculaceae; g__uncultured_rumen_bacterium; s__uncultured_rumen_bacterium
OTU42	35	17	36	k__Bacteria; p__Firmicutes; c__Clostridia; o__Clostridia_UCG_014; f__uncultured_rumen_bacterium; g__uncultured_rumen_bacterium; s__uncultured_rumen_bacterium
OTU43	33	18	17	k__Bacteria; p__Firmicutes; c__Clostridia; o__Clostridia_UCG_014; f__uncultured_rumen_bacterium; g__uncultured_rumen_bacterium; s__uncultured_rumen_bacterium
OTU44	123	94	95	k__Bacteria; p__Bacteroidota; c__Bacteroidia; o__Bacteroidales; f__Muribaculaceae; g__uncultured_rumen_bacterium; s__uncultured_rumen_bacterium
OTU45	7	2	3	k__Bacteria; p__Firmicutes; c__Clostridia; o__Clostridia_UCG_014; f__unclassified_Clostridia_UCG_014; g__unclassified_Clostridia_UCG_014; s__unclassified_Clostridia_UCG_014
OTU46	88	76	117	k__Bacteria; p__Firmicutes; c__Clostridia; o__Lachnospirales; f__Lachnospiraceae; g__Lachnospiraceae_XPB1014_group; s__Lachnospiraceae_XPB1014_group_bacterium_V9D2009
OTU47	5	6	14	k__Bacteria; p__Patescibacteria; c__Saccharimonadia; o__Saccharimonadales; f__Saccharimonadaceae; g__Candidatus_Saccharimonas; s__uncultured_rumen_bacterium
OTU48	119	76	224	k__Bacteria; p__Firmicutes; c__Negativicutes; o__Acidaminococcales; f__Acidaminococcaceae; g__Succiniclasticum; s__Succiniclasticum_ruminis
OTU49	11	1	6	k__Bacteria; p__Firmicutes; c__Bacilli; o__RF39; f__uncultured_rumen_bacterium; g__uncultured_rumen_bacterium; s__uncultured_rumen_bacterium
OTU5	97	27	7	k__Bacteria; p__Spirochaetota; c__Spirochaetia; o__Spirochaetales; f__Spirochaetaceae; g__Treponema; s__uncultured_rumen_bacterium
OTU50	6	10	15	k__Bacteria; p__Firmicutes; c__Clostridia; o__Lachnospirales; f__Lachnospiraceae; g__[Eubacterium]_ruminantium_group; s__[Eubacterium]_ruminantium_group_bacterium_LC2019
OTU51	27	23	12	k__Bacteria; p__Firmicutes; c__Bacilli; o__RF39; f__uncultured_rumen_bacterium; g__uncultured_rumen_bacterium; s__uncultured_rumen_bacterium
OTU52	1	2	5	k__Bacteria; p__Firmicutes; c__Bacilli; o__RF39; f__uncultured_rumen_bacterium; g__uncultured_rumen_bacterium; s__uncultured_rumen_bacterium
OTU53	18	28	18	k__Bacteria; p__Verrucomicrobiota; c__Kiritimatiellae; o__WCHB1_41; f__uncultured_rumen_bacterium; g__uncultured_rumen_bacterium; s__uncultured_rumen_bacterium
OTU54	17	25	31	k__Bacteria; p__Firmicutes; c__Clostridia; o__Christensenellales; f__Christensenellaceae; g__Christensenellaceae_R_7_group; s__uncultured_sludge_bacterium
OTU55	3	5	22	k__Bacteria; p__Firmicutes; c__Clostridia; o__Lachnospirales; f__Lachnospiraceae; g__Agathobacter; s__Agathobacter_ruminis
OTU56	3	2	31	k__Bacteria; p__Firmicutes; c__Clostridia; o__Clostridia_UCG_014; f__uncultured_rumen_bacterium; g__uncultured_rumen_bacterium; s__uncultured_rumen_bacterium
OTU57	21	18	16	k__Bacteria; p__Bacteroidota; c__Bacteroidia; o__Bacteroidales; f__Muribaculaceae; g__uncultured_rumen_bacterium; s__uncultured_rumen_bacterium
OTU58	10	7	6	k__Bacteria; p__Firmicutes; c__Bacilli; o__RF39; f__unclassified_RF39; g__unclassified_RF39; s__unclassified_RF39
OTU59	7	3	13	k__Bacteria; p__Firmicutes; c__Bacilli; o__RF39; f__uncultured_rumen_bacterium; g__uncultured_rumen_bacterium; s__uncultured_rumen_bacterium
OTU6	247	231	849	k__Bacteria; p__Bacteroidota; c__Bacteroidia; o__Bacteroidales; f__Prevotellaceae; g__Prevotella; s__Prevotella_sp._P25
OTU60	18	11	22	k__Bacteria; p__Firmicutes; c__Clostridia; o__Clostridia_UCG_014; f__uncultured_rumen_bacterium; g__uncultured_rumen_bacterium; s__uncultured_rumen_bacterium
OTU61	16	28	74	k__Bacteria; p__Bacteroidota; c__Bacteroidia; o__Bacteroidales; f__Rikenellaceae; g__Rikenellaceae_RC9_gut_group; s__Bacteroidales_bacterium_Bact_15
OTU62	6	5	4	k__Bacteria; p__Firmicutes; c__Bacilli; o__RF39; f__uncultured_rumen_bacterium; g__uncultured_rumen_bacterium; s__uncultured_rumen_bacterium
OTU63	4	3	3	k__Bacteria; p__Firmicutes; c__Bacilli; o__RF39; f__uncultured_rumen_bacterium; g__uncultured_rumen_bacterium; s__uncultured_rumen_bacterium
OTU64	15	2	1	k__Bacteria; p__Firmicutes; c__Clostridia; o__Clostridia_UCG_014; f__uncultured_Ruminococcaceae_bacterium; g__uncultured_Ruminococcaceae_bacterium; s__uncultured_Ruminococcaceae_bacterium
OTU65	9	5	19	k__Bacteria; p__Firmicutes; c__Bacilli; o__RF39; f__uncultured_rumen_bacterium; g__uncultured_rumen_bacterium; s__uncultured_rumen_bacterium
OTU66	12	10	19	k__Bacteria; p__Firmicutes; c__Bacilli; o__RF39; f__uncultured_rumen_bacterium; g__uncultured_rumen_bacterium; s__uncultured_rumen_bacterium
OTU67	1	1	6	k__Bacteria; p__Patescibacteria; c__Saccharimonadia; o__Saccharimonadales; f__Saccharimonadaceae; g__Candidatus_Saccharimonas; s__uncultured_rumen_bacterium
OTU69	11	12	8	k__Bacteria; p__Firmicutes; c__Clostridia; o__Christensenellales; f__Christensenellaceae; g__unclassified_Christensenellaceae; s__uncultured_rumen_bacterium
OTU7	554	497	401	k__Bacteria; p__Bacteroidota; c__Bacteroidia; o__Bacteroidales; f__Prevotellaceae; g__Prevotellaceae_UCG_001; s__uncultured_rumen_bacterium
OTU70	11	1	2	k__Bacteria; p__Firmicutes; c__Bacilli; o__RF39; f__unclassified_RF39; g__unclassified_RF39; s__unclassified_RF39
OTU71	7	0	11	k__Bacteria; p__Patescibacteria; c__Saccharimonadia; o__Saccharimonadales; f__Saccharimonadaceae; g__Candidatus_Saccharimonas; s__uncultured_rumen_bacterium
OTU72	10	3	1	k__Bacteria; p__Firmicutes; c__Bacilli; o__Lactobacillales; f__Lactobacillaceae; g__Limosilactobacillus; s__Limosilactobacillus_mucosae
OTU73	20	13	7	k__Bacteria; p__Bacteroidota; c__Bacteroidia; o__Bacteroidales; f__p_251_o5; g__uncultured_rumen_bacterium; s__uncultured_rumen_bacterium
OTU74	17	28	14	k__Bacteria; p__Firmicutes; c__Clostridia; o__Oscillospirales; f__Hungateiclostridiaceae; g__Saccharofermentans; s__rumen_bacterium_NK4A65
OTU75	19	4	3	k__Bacteria; p__Firmicutes; c__Bacilli; o__Lactobacillales; f__Streptococcaceae; g__Streptococcus; s__Streptococcus_equinus
OTU76	15	7	5	k__Bacteria; p__Verrucomicrobiota; c__Kiritimatiellae; o__WCHB1_41; f__uncultured_rumen_bacterium; g__uncultured_rumen_bacterium; s__uncultured_rumen_bacterium
OTU77	7	0	5	k__Bacteria; p__Proteobacteria; c__Gammaproteobacteria; o__Burkholderiales; f__Comamonadaceae; g__Comamonas; s__Comamonas_jiangduensis
OTU78	4	2	9	k__Bacteria; p__Firmicutes; c__Bacilli; o__RF39; f__uncultured_rumen_bacterium; g__uncultured_rumen_bacterium; s__uncultured_rumen_bacterium
OTU79	17	11	9	k__Bacteria; p__Proteobacteria; c__Gammaproteobacteria; o__Enterobacterales; f__Succinivibrionaceae; g__Succinivibrionaceae_UCG_002; s__uncultured_rumen_bacterium
OTU8	78	60	69	k__Bacteria; p__Bacteroidota; c__Bacteroidia; o__Bacteroidales; f__Muribaculaceae; g__uncultured_rumen_bacterium; s__uncultured_rumen_bacterium
OTU80	9	2	0	k__Bacteria; p__Spirochaetota; c__Spirochaetia; o__Spirochaetales; f__Spirochaetaceae; g__Treponema; s__Treponema_saccharophilum
OTU81	7	10	13	k__Bacteria; p__Bacteroidota; c__Bacteroidia; o__Bacteroidales; f__Rikenellaceae; g__Rikenellaceae_RC9_gut_group; s__Bacteroidales_bacterium_RM21
OTU82	12	0	10	k__Bacteria; p__Proteobacteria; c__Gammaproteobacteria; o__Pseudomonadales; f__Moraxellaceae; g__Acinetobacter; s__Acinetobacter_lwoffii
OTU83	21	8	9	k__Bacteria; p__Firmicutes; c__Clostridia; o__Lachnospirales; f__Lachnospiraceae; g__Pseudobutyrivibrio; s__Butyrivibrio_fibrisolvens
OTU84	6	12	6	k__Bacteria; p__Bacteroidota; c__Bacteroidia; o__Bacteroidales; f__Rikenellaceae; g__Rikenellaceae_RC9_gut_group; s__unclassified_Rikenellaceae_RC9_gut_group
OTU85	11	4	10	k__Bacteria; p__Firmicutes; c__Bacilli; o__Erysipelotrichales; f__Erysipelatoclostridiaceae; g__UCG_004; s__uncultured_rumen_bacterium
OTU86	115	94	125	k__Bacteria; p__Bacteroidota; c__Bacteroidia; o__Bacteroidales; f__Prevotellaceae; g__Prevotellaceae_UCG_001; s__uncultured_rumen_bacterium
OTU87	130	169	233	k__Bacteria; p__Firmicutes; c__Clostridia; o__Christensenellales; f__Christensenellaceae; g__Christensenellaceae_R_7_group; s__rumen_bacterium
OTU88	1	2	5	k__Bacteria; p__Patescibacteria; c__Saccharimonadia; o__Saccharimonadales; f__Saccharimonadaceae; g__Candidatus_Saccharimonas; s__uncultured_rumen_bacterium
OTU89	8	12	37	k__Bacteria; p__Firmicutes; c__Clostridia; o__Lachnospirales; f__Lachnospiraceae; g__Lachnospiraceae_NK4A136_group; s__Lachnospiraceae_NK4A136_group_bacterium_XPB1013
OTU9	62	22	17	k__Bacteria; p__Verrucomicrobiota; c__Lentisphaeria; o__Victivallales; f__vadinBE97; g__unidentified_rumen_bacterium_RFN4; s__unclassified_unidentified_rumen_bacterium_RFN4
OTU90	27	19	20	k__Bacteria; p__Proteobacteria; c__Gammaproteobacteria; o__Enterobacterales; f__Succinivibrionaceae; g__Succinimonas; s__Succinimonas_amylolytica
OTU91	3	1	2	k__Bacteria; p__Firmicutes; c__Clostridia; o__Lachnospirales; f__Lachnospiraceae; g__Lachnospiraceae_XPB1014_group; s__Lachnospiraceae_XPB1014_group_bacterium_V9D2009
OTU92	14	10	11	k__Bacteria; p__Bacteroidota; c__Bacteroidia; o__Bacteroidales; f__Prevotellaceae; g__Prevotellaceae_NK3B31_group; s__uncultured_rumen_bacterium
OTU93	24	20	23	k__Bacteria; p__Bacteroidota; c__Bacteroidia; o__Bacteroidales; f__Rikenellaceae; g__Rikenellaceae_RC9_gut_group; s__unclassified_Rikenellaceae_RC9_gut_group
OTU94	20	12	46	k__Bacteria; p__Bacteroidota; c__Bacteroidia; o__Bacteroidales; f__Rikenellaceae; g__Rikenellaceae_RC9_gut_group; s__uncultured_rumen_bacterium
OTU97	8	2	30	k__Bacteria; p__Firmicutes; c__Clostridia; o__Lachnospirales; f__Lachnospiraceae; g__Lachnospiraceae_AC2044_group; s__Lachnospiraceae_AC2044_group_bacterium_XBB1006
