# Supplementary material for: Evaluation of stirring time through a rumen simulation technique: Influences on rumen fermentation and bacterial community
Source: Front Microbiol. 2023 Mar 3;14:1103222. doi: 10.3389/fmicb.2023.1103222 (PMC10026382; doi:10.3389/fmicb.2023.1103222)
Supplement: Supplementary file 4 [file Table_4.XLSX]

## Sheet: Sheet1
CS VS IS1
Class1	Class2	CS: mean rel.freq.(%)	CS: std.dev.(%)	IS1: mean rel.freq.(%)	IS2: std.dev.(%)	p-values	p-values (corrected)	Difference between means	95.0% lower CI	95.0% upper CI	Note
Metabolism	Carbohydrate metabolism	8.74453	0.153205	8.73867	0.0147304	0.961877	1.13452	0.00585969	-0.454353	0.466073	-
Metabolism	Lipid metabolism	1.94645	0.0405949	1.96568	0.0187317	0.588674	1.93421	-0.0192232	-0.123683	0.085237	-
Metabolism	Metabolism of cofactors and vitamins	4.62362	0.0534324	4.62342	0.0157659	0.996347	1.09124	0.000200099	-0.147473	0.147873	-
Metabolism	Energy metabolism	3.96975	0.04822	3.98258	0.0437343	0.794403	1.10735	-0.0128298	-0.141113	0.115454	-
Metabolism	Amino acid metabolism	6.79568	0.0691313	6.82473	0.107277	0.766264	1.25886	-0.0290456	-0.297403	0.239311	-
Metabolism	Nucleotide metabolism	3.90005	0.0344289	3.87358	0.00215089	0.390455	4.49023	0.0264721	-0.0777046	0.130649	-
Metabolism	Biosynthesis of other secondary metabolites	1.04744	0.0348843	1.05622	0.00166611	0.756091	1.28815	-0.00877836	-0.114572	0.0970148	-
Metabolism	Metabolism of terpenoids and polyketides	1.11803	0.023985	1.12546	0.0169521	0.740362	1.36227	-0.00743435	-0.0677203	0.0528516	-
Metabolism	Xenobiotics biodegradation and metabolism	0.574608	0.0173337	0.565087	0.0175136	0.61379	1.76465	0.00952186	-0.0388567	0.0579004	-
Metabolism	Metabolism of other amino acids	1.31123	0.00544819	1.31487	0.00549506	0.542522	2.26873	-0.00363783	-0.0188301	0.0115544	-
Metabolism	Glycan biosynthesis and metabolism	1.5254	0.0220305	1.51506	0.0292838	0.711829	1.36434	0.0103362	-0.0638406	0.0845129	-
Genetic Information Processing	Translation	3.68192	0.0197807	3.67083	0.00197786	0.511413	2.94063	0.0110899	-0.0482698	0.0704496	-
Metabolism	Global and overview maps	43.9562	0.0232054	44.0225	0.0325319	0.0856571	3.94023	-0.0663302	-0.148172	0.0155116	-
Human Diseases	Drug resistance: Antimicrobial	0.906552	0.00683006	0.90187	0.0132871	0.687693	1.50638	0.00468283	-0.0290134	0.0383791	-
Human Diseases	Drug resistance: Antineoplastic	0.0276967	0.00415962	0.0276249	0.00248864	0.98452	1.10458	7.17105e-05	-0.0103453	0.0104887	-
Environmental Information Processing	Membrane transport	3.05192	0.124926	3.02627	0.162203	0.868489	1.07974	0.0256541	-0.38684	0.438148	-
Environmental Information Processing	Signal transduction	1.97259	0.0243836	1.9765	0.0078429	0.846155	1.1448	-0.00390641	-0.0704242	0.0626114	-
Cellular Processes	Cellular community - prokaryotes	1.144	0.0157515	1.15025	0.0440035	0.864284	1.13592	-0.00624882	-0.124242	0.111745	-
Cellular Processes	Cell motility	0.717595	0.123072	0.671566	0.0109378	0.650182	1.66158	0.0460293	-0.324338	0.416396	-
Genetic Information Processing	Folding, sorting and degradation	1.76408	0.0642914	1.7547	0.0300263	0.864301	1.10438	0.00937862	-0.155763	0.174521	-
Genetic Information Processing	Transcription	0.161737	0.000927093	0.160596	0.0030503	0.656057	1.58835	0.00114094	-0.0072525	0.00953438	-
Genetic Information Processing	Replication and repair	3.21852	0.0358039	3.19622	0.00298942	0.471589	3.61552	0.0222975	-0.0855847	0.13018	-
Organismal Systems	Endocrine system	0.556157	0.0215651	0.556557	0.010733	0.982775	1.13019	-0.000399881	-0.055308	0.0545082	-
Environmental Information Processing	Signaling molecules and interaction	0.0449271	0.000419722	0.0448375	2.58084e-05	0.791435	1.13769	8.95919e-05	-0.00118064	0.00135982	-
Cellular Processes	Cell growth and death	0.604939	0.0106311	0.610112	0.00701897	0.600976	1.84299	-0.00517298	-0.0317813	0.0214353	-
Cellular Processes	Transport and catabolism	0.238581	0.0058255	0.234834	0.00484122	0.523843	2.67742	0.00374797	-0.0113212	0.0188171	-
Organismal Systems	Aging	0.34686	0.0165892	0.343017	0.00217978	0.775201	1.22963	0.00384358	-0.0454683	0.0531555	-
Organismal Systems	Circulatory system	5.81292e-05	5.18582e-05	0	0	0.253789	5.83715	5.81292e-05	-9.96461e-05	0.000215904	-
Organismal Systems	Development	0	0	0	0	1	1.06977	0	0	0	degenerate case: variance of both groups is zero
Cellular Processes	Cellular community - eukaryotes	0	0	0	0	1	1.04545	0	0	0	degenerate case: variance of both groups is zero
Organismal Systems	Immune system	0.0892718	0.000608408	0.0892172	0.000158153	0.91226	1.10431	5.46074e-05	-0.00165625	0.00176546	-
Organismal Systems	Environmental adaptation	0.205236	0.00990014	0.203016	0.000250428	0.781186	1.19782	0.00222044	-0.0278728	0.0323137	-
Organismal Systems	Nervous system	0.10644	0.00792461	0.103818	0.00164303	0.68859	1.43978	0.00262235	-0.0202266	0.0254712	-
Organismal Systems	Sensory system	0	0	0	0	1	1.02222	0	0	0	degenerate case: variance of both groups is zero
Human Diseases	Endocrine and metabolic diseases	0.19221	0.0110329	0.195157	0.000425092	0.742032	1.31283	-0.00294687	-0.0364436	0.0305498	-
Organismal Systems	Excretory system	0.00339451	0.00176549	0.00222225	0.000260513	0.447444	4.11649	0.00117227	-0.00404592	0.00639046	-
Organismal Systems	Digestive system	0.073832	0.0100267	0.0779872	0.00243946	0.621084	1.68058	-0.00415519	-0.0325801	0.0242698	-
Human Diseases	Neurodegenerative diseases	0.186894	0.0045286	0.192527	0.00955609	0.508495	3.34154	-0.00563326	-0.0301277	0.0188612	-
Human Diseases	Substance dependence	0	0	0	0	1	1	0	0	0	degenerate case: variance of both groups is zero
Human Diseases	Infectious diseases: Bacterial	0.390917	0.00576335	0.385389	0.000709314	0.307213	4.7106	0.00552741	-0.011651	0.0227058	-
Human Diseases	Infectious diseases: Parasitic	0.0576145	0.0021565	0.0602485	0.00785725	0.687149	1.58044	-0.00263405	-0.0245715	0.0193034	-
Human Diseases	Infectious diseases: Viral	0.0421782	0.00394544	0.0464794	0.0079913	0.545111	2.08959	-0.00430117	-0.0246696	0.0160673	-
Human Diseases	Cancers: Overview	0.526966	0.00326998	0.533581	0.0124942	0.536152	2.4663	-0.0066147	-0.0417182	0.0284888	-
Human Diseases	Cancers: Specific types	0.103001	0.0016592	0.105518	0.00781608	0.696291	1.39258	-0.00251744	-0.0250025	0.0199676	-
Human Diseases	Immune diseases	0.0569188	0.00546234	0.0557462	0.000766728	0.791104	1.1739	0.0011726	-0.0150142	0.0173594	-
Human Diseases	Cardiovascular diseases	0.0140594	0.00131515	0.0154931	0.00266377	0.545111	1.92885	-0.00143372	-0.00822321	0.00535576	-
CS VS IS2
Class1	Class2	CS: mean rel.freq.(%)	CS: std.dev.(%)	IS2: mean rel.freq.(%)	IS2: std.dev.(%)	p-values	p-values (corrected)	Difference between means	95.0% lower CI	95.0% upper CI	Note
Metabolism	Carbohydrate metabolism	8.74453	0.153205	9.05402	0.0281453	0.0992504	0.652217	-0.309491	-0.755845	0.136864	-
Metabolism	Lipid metabolism	1.94645	0.0405949	1.96392	0.00977406	0.60849	0.933018	-0.0174708	-0.132695	0.097753	-
Metabolism	Metabolism of cofactors and vitamins	4.62362	0.0534324	4.5888	0.0141564	0.4569	0.808362	0.0348205	-0.115064	0.184705	-
Metabolism	Energy metabolism	3.96975	0.04822	3.99827	0.0548442	0.61059	0.906037	-0.0285211	-0.172824	0.115781	-
Metabolism	Amino acid metabolism	6.79568	0.0691313	6.81359	0.0768339	0.818655	1.01779	-0.017904	-0.221708	0.1859	-
Metabolism	Nucleotide metabolism	3.90005	0.0344289	3.84399	0.0388216	0.202248	0.516856	0.0560612	-0.0463858	0.158508	-
Metabolism	Biosynthesis of other secondary metabolites	1.04744	0.0348843	1.11993	0.00715156	0.0933573	0.858887	-0.0724893	-0.173177	0.0281981	-
Metabolism	Metabolism of terpenoids and polyketides	1.11803	0.023985	1.11499	0.0114317	0.882291	1.04065	0.00303747	-0.0583916	0.0644665	-
Metabolism	Xenobiotics biodegradation and metabolism	0.574608	0.0173337	0.51553	0.0254658	0.0612332	2.81673	0.0590786	-0.00474735	0.122905	-
Metabolism	Metabolism of other amino acids	1.31123	0.00544819	1.31516	0.014389	0.745569	0.97989	-0.00393073	-0.0421568	0.0342953	-
Metabolism	Glycan biosynthesis and metabolism	1.5254	0.0220305	1.56105	0.0194205	0.162307	0.574317	-0.0356488	-0.0936654	0.0223679	-
Genetic Information Processing	Translation	3.68192	0.0197807	3.68422	0.0163726	0.905212	1.04099	-0.00230739	-0.0534207	0.048806	-
Metabolism	Global and overview maps	43.9562	0.0232054	43.9495	0.0195463	0.771979	0.986418	0.0066655	-0.0535849	0.0669159	-
Human Diseases	Drug resistance: Antimicrobial	0.906552	0.00683006	0.920257	0.0129444	0.276355	0.577833	-0.0137048	-0.0464354	0.0190257	-
Human Diseases	Drug resistance: Antineoplastic	0.0276967	0.00415962	0.0169616	0.00458235	0.0707978	1.62835	0.010735	-0.0014597	0.0229298	-
Environmental Information Processing	Membrane transport	3.05192	0.124926	3.01499	0.209979	0.843407	1.02097	0.0369344	-0.489046	0.562915	-
Environmental Information Processing	Signal transduction	1.97259	0.0243836	2.00788	0.0242259	0.220153	0.533001	-0.0352899	-0.102772	0.0321923	-
Cellular Processes	Cellular community - prokaryotes	1.144	0.0157515	1.22413	0.0887021	0.328926	0.630442	-0.0801355	-0.339233	0.178962	-
Cellular Processes	Cell motility	0.717595	0.123072	0.504234	0.0491059	0.11993	0.612974	0.213362	-0.110757	0.537481	-
Genetic Information Processing	Folding, sorting and degradation	1.76408	0.0642914	1.67896	0.015235	0.197163	0.5335	0.0851194	-0.097698	0.267937	-
Genetic Information Processing	Transcription	0.161737	0.000927093	0.1619	0.00491506	0.967262	1.08522	-0.000162595	-0.0144522	0.014127	-
Genetic Information Processing	Replication and repair	3.21852	0.0358039	3.14923	0.0230434	0.0941638	0.721922	0.0692889	-0.0202743	0.158852	-
Organismal Systems	Endocrine system	0.556157	0.0215651	0.568005	0.0122068	0.545109	0.864656	-0.0118477	-0.0660267	0.0423313	-
Environmental Information Processing	Signaling molecules and interaction	0.0449271	0.000419722	0.045295	0.000217439	0.351419	0.646612	-0.000367881	-0.00143133	0.000695572	-
Cellular Processes	Cell growth and death	0.604939	0.0106311	0.616647	0.00336295	0.255755	0.588237	-0.0117079	-0.0407841	0.0173684	-
Cellular Processes	Transport and catabolism	0.238581	0.0058255	0.247217	0.0214014	0.630856	0.879375	-0.00863522	-0.0684546	0.0511841	-
Organismal Systems	Aging	0.34686	0.0165892	0.316054	0.00959955	0.101974	0.58635	0.0308064	-0.0108094	0.0724222	-
Organismal Systems	Circulatory system	5.81292e-05	5.18582e-05	5.65222e-05	1.78388e-05	0.970064	1.06245	1.60693e-06	-0.000138356	0.00014157	-
Organismal Systems	Development	0	0	0	0	1	1.06977	0	0	0	degenerate case: variance of both groups is zero
Cellular Processes	Cellular community - eukaryotes	0	0	0	0	1	1.04545	0	0	0	degenerate case: variance of both groups is zero
Organismal Systems	Immune system	0.0892718	0.000608408	0.0900148	0.000661226	0.307623	0.615245	-0.000742934	-0.0025118	0.00102594	-
Organismal Systems	Environmental adaptation	0.205236	0.00990014	0.189597	0.00434589	0.141814	0.593042	0.0156392	-0.0100321	0.0413105	-
Organismal Systems	Nervous system	0.10644	0.00792461	0.117276	0.00405721	0.184275	0.529791	-0.0108355	-0.0309419	0.00927101	-
Organismal Systems	Sensory system	0	0	0	0	1	1.02222	0	0	0	degenerate case: variance of both groups is zero
Human Diseases	Endocrine and metabolic diseases	0.19221	0.0110329	0.208499	0.00717493	0.166625	0.547483	-0.0162888	-0.043892	0.0113144	-
Organismal Systems	Excretory system	0.00339451	0.00176549	0.00263689	0.000540338	0.612141	0.879952	0.000757628	-0.00409537	0.00561062	-
Organismal Systems	Digestive system	0.073832	0.0100267	0.0955552	0.00163927	0.088368	1.01623	-0.0217233	-0.0511793	0.00773279	-
Human Diseases	Neurodegenerative diseases	0.186894	0.0045286	0.183524	0.0100941	0.697947	0.944282	0.00336927	-0.0227162	0.0294548	-
Human Diseases	Substance dependence	0	0	0	0	1	1	0	0	0	degenerate case: variance of both groups is zero
Human Diseases	Infectious diseases: Bacterial	0.390917	0.00576335	0.38357	0.00555964	0.264301	0.578945	0.0073472	-0.00838219	0.0230766	-
Human Diseases	Infectious diseases: Parasitic	0.0576145	0.0021565	0.0454082	0.00808072	0.159014	0.609552	0.0122063	-0.0104396	0.0348523	-
Human Diseases	Infectious diseases: Viral	0.0421782	0.00394544	0.0382082	0.00574037	0.470796	0.77345	0.00397004	-0.0104261	0.0183661	-
Human Diseases	Cancers: Overview	0.526966	0.00326998	0.500685	0.0112812	0.0711631	1.09117	0.0262807	-0.00497769	0.057539	-
Human Diseases	Cancers: Specific types	0.103001	0.0016592	0.0901082	0.00883549	0.17127	0.525228	0.0128927	-0.0128042	0.0385895	-
Human Diseases	Immune diseases	0.0569188	0.00546234	0.047411	0.00377905	0.121638	0.559533	0.00950775	-0.00419738	0.0232129	-
Human Diseases	Cardiovascular diseases	0.0140594	0.00131515	0.0127361	0.00191346	0.470796	0.802096	0.00132335	-0.00347535	0.00612204	-
IS1 VS IS2
Class1	Class2	IS1: mean rel.freq.(%)	IS2: std.dev.(%)	IS2: mean rel.freq.(%)	IS2: std.dev.(%)	p-values	p-values (corrected)	Difference between means	95.0% lower CI	95.0% upper CI	Note
Metabolism	Carbohydrate metabolism	8.73867	0.0147304	9.05402	0.0281453	0.000756948	0.0348196	0.31535	0.24412	0.38658	-
Metabolism	Lipid metabolism	1.96568	0.0187317	1.96392	0.00977406	0.914005	1.05111	-0.00175242	-0.0491742	0.0456694	-
Metabolism	Metabolism of cofactors and vitamins	4.62342	0.0157659	4.5888	0.0141564	0.082729	0.292734	-0.0346204	-0.0764087	0.00716781	-
Metabolism	Energy metabolism	3.98258	0.0437343	3.99827	0.0548442	0.7683	0.955184	0.0156914	-0.124757	0.156139	-
Metabolism	Amino acid metabolism	6.82473	0.107277	6.81359	0.0768339	0.911272	1.07483	-0.0111416	-0.281137	0.258854	-
Metabolism	Nucleotide metabolism	3.87358	0.00215089	3.84399	0.0388216	0.39382	0.584377	-0.0295891	-0.147194	0.0880153	-
Metabolism	Biosynthesis of other secondary metabolites	1.05622	0.00166611	1.11993	0.00715156	0.00442402	0.0678349	0.0637109	0.0433361	0.0840858	-
Metabolism	Metabolism of terpenoids and polyketides	1.12546	0.0169521	1.11499	0.0114317	0.514221	0.675833	-0.0104718	-0.0529381	0.0319944	-
Metabolism	Xenobiotics biodegradation and metabolism	0.565087	0.0175136	0.51553	0.0254658	0.0944986	0.289796	-0.0495567	-0.113424	0.0143108	-
Metabolism	Metabolism of other amino acids	1.31487	0.00549506	1.31516	0.014389	0.980492	1.07387	0.000292905	-0.0378787	0.0384645	-
Metabolism	Glycan biosynthesis and metabolism	1.51506	0.0292838	1.56105	0.0194205	0.148615	0.325538	0.0459849	-0.0273202	0.11929	-
Genetic Information Processing	Translation	3.67083	0.00197786	3.68422	0.0163726	0.366591	0.602256	0.0133973	-0.0354384	0.062233	-
Metabolism	Global and overview maps	44.0225	0.0325319	43.9495	0.0195463	0.0658356	0.25237	-0.0729957	-0.154452	0.00846081	-
Human Diseases	Drug resistance: Antimicrobial	0.90187	0.0132871	0.920257	0.0129444	0.233641	0.447812	0.0183877	-0.0180405	0.0548158	-
Human Diseases	Drug resistance: Antineoplastic	0.0276249	0.00248864	0.0169616	0.00458235	0.0608208	0.254341	-0.0106633	-0.0222162	0.000889515	-
Environmental Information Processing	Membrane transport	3.02627	0.162203	3.01499	0.209979	0.955116	1.07159	-0.0112802	-0.545563	0.523002	-
Environmental Information Processing	Signal transduction	1.9765	0.0078429	2.00788	0.0242259	0.201425	0.421161	0.0313835	-0.0346371	0.0974041	-
Cellular Processes	Cellular community - prokaryotes	1.15025	0.0440035	1.22413	0.0887021	0.370477	0.587654	0.0738867	-0.152058	0.299832	-
Cellular Processes	Cell motility	0.671566	0.0109378	0.504234	0.0491059	0.0351766	0.323625	-0.167332	-0.307915	-0.0267501	-
Genetic Information Processing	Folding, sorting and degradation	1.7547	0.0300263	1.67896	0.015235	0.0508453	0.292361	-0.0757407	-0.152007	0.000525682	-
Genetic Information Processing	Transcription	0.160596	0.0030503	0.1619	0.00491506	0.768864	0.93073	0.00130353	-0.0109925	0.0135995	-
Genetic Information Processing	Replication and repair	3.19622	0.00298942	3.14923	0.0230434	0.0997685	0.269962	-0.0469914	-0.115527	0.0215439	-
Organismal Systems	Endocrine system	0.556557	0.010733	0.568005	0.0122068	0.37647	0.577254	0.0114478	-0.0206705	0.0435662	-
Environmental Information Processing	Signaling molecules and interaction	0.0448375	2.58084e-05	0.045295	0.000217439	0.0948227	0.272615	0.000457473	-0.000191525	0.00110647	-
Cellular Processes	Cell growth and death	0.610112	0.00701897	0.616647	0.00336295	0.323915	0.551856	0.00653492	-0.0114284	0.0244982	-
Cellular Processes	Transport and catabolism	0.234834	0.00484122	0.247217	0.0214014	0.50171	0.678784	0.0123832	-0.0487855	0.0735519	-
Organismal Systems	Aging	0.343017	0.00217978	0.316054	0.00959955	0.0517246	0.237933	-0.0269628	-0.0543888	0.000463118	-
Organismal Systems	Circulatory system	0	0	5.65222e-05	1.78388e-05	0.0463674	0.355483	5.65222e-05	2.24882e-06	0.000110796	-
Organismal Systems	Development	0	0	0	0	1	1.06977	0	0	0	degenerate case: variance of both groups is zero
Cellular Processes	Cellular community - eukaryotes	0	0	0	0	1	1.04545	0	0	0	degenerate case: variance of both groups is zero
Organismal Systems	Immune system	0.0892172	0.000158153	0.0900148	0.000661226	0.226149	0.452297	0.000797541	-0.00108071	0.00267579	-
Organismal Systems	Environmental adaptation	0.203016	0.000250428	0.189597	0.00434589	0.0482213	0.316883	-0.0134188	-0.0265794	-0.000258147	-
Organismal Systems	Nervous system	0.103818	0.00164303	0.117276	0.00405721	0.0290846	0.334473	0.0134578	0.00279904	0.0241166	-
Organismal Systems	Sensory system	0	0	0	0	1	1.02222	0	0	0	degenerate case: variance of both groups is zero
Human Diseases	Endocrine and metabolic diseases	0.195157	0.000425092	0.208499	0.00717493	0.118772	0.303528	0.013342	-0.00838015	0.0350641	-
Organismal Systems	Excretory system	0.00222225	0.000260513	0.00263689	0.000540338	0.403051	0.579386	0.00041464	-0.000967019	0.0017963	-
Organismal Systems	Digestive system	0.0779872	0.00243946	0.0955552	0.00163927	0.00189177	0.0435108	0.0175681	0.0114581	0.023678	-
Human Diseases	Neurodegenerative diseases	0.192527	0.00955609	0.183524	0.0100941	0.411669	0.573842	-0.00900253	-0.0363239	0.0183188	-
Human Diseases	Substance dependence	0	0	0	0	1	1	0	0	0	degenerate case: variance of both groups is zero
Human Diseases	Infectious diseases: Bacterial	0.385389	0.000709314	0.38357	0.00555964	0.689923	0.881568	-0.00181979	-0.0183669	0.0147273	-
Human Diseases	Infectious diseases: Parasitic	0.0602485	0.00785725	0.0454082	0.00808072	0.136128	0.329574	-0.0148404	-0.0369748	0.00729412	-
Human Diseases	Infectious diseases: Viral	0.0464794	0.0079913	0.0382082	0.00574037	0.30642	0.542127	-0.00827121	-0.0283901	0.0118477	-
Human Diseases	Cancers: Overview	0.533581	0.0124942	0.500685	0.0112812	0.0512472	0.26193	-0.0328954	-0.0660793	0.00028859	-
Human Diseases	Cancers: Specific types	0.105518	0.00781608	0.0901082	0.00883549	0.139465	0.32077	-0.0154101	-0.038706	0.00788581	-
Human Diseases	Immune diseases	0.0557462	0.000766728	0.047411	0.00377905	0.0837796	0.275276	-0.00833515	-0.0192531	0.00258282	-
Human Diseases	Cardiovascular diseases	0.0154931	0.00266377	0.0127361	0.00191346	0.30642	0.563812	-0.00275707	-0.00946337	0.00394923	-
